# Supplementary material for: Novel Role of the ALPI Gene Associated with Constipation Caused by Complement Component 3 Deficiency
Source: Int J Mol Sci. 2024 Sep 2;25(17):9530. doi: 10.3390/ijms25179530 (PMC11395586; doi:10.3390/ijms25179530)
Supplement: Supplementary file 1 [file ijms-25-09530-s001.zip]

Archive with 1 entries (1 files):
- ijms-3040949-supplementary.pdf
